# Supplementary material for: The Janus Structure of Graphene Oxide and Its Large-Size Conductive Film Strip Pattern
Source: Nanomaterials (Basel). 2024 Jun 5;14(11):980. doi: 10.3390/nano14110980 (PMC11173957; doi:10.3390/nano14110980)
Supplement: Supplementary file 1 [file nanomaterials-14-00980-s001.zip]

Archive with 1 entries (1 files):
- nanomaterials-3017197-supplementary.pdf
